# Supplementary material for: A kinase-dependent feedforward loop affects CREBB stability and long term memory formation
Source: eLife. 2018 Feb 23;7:e33007. doi: 10.7554/eLife.33007 (PMC5825208; doi:10.7554/eLife.33007)
Supplement: Supplementary file 1. [file elife-33007-supp1.xlsx]

## Sheet: Fly stocks
Flies used in this work
UAS-RNAi flies
Stock center	Stock no.	RRID	Gene affected
BDSC	28325	BDSC_28325	Abl
BDSC	25961	BDSC_25961	Drl-2
BDSC	35393	BDSC_35393	Dyrk2
BDSC	41933	BDSC_41933	Gprk2
BDSC	27277	BDSC_27277	grp
BDSC	25793	BDSC_25793	nmo
BDSC	29581	BDSC_29581	Pask
BDSC	27491	BDSC_27491	Pkc53E
BDSC	28717	BDSC_28717	PKD
BDSC	27525	BDSC_27525	wnd
BDSC	27662	BDSC_27662	wts
BDSC	29332	BDSC_29332	CREBB (RNAi-1)
BDSC	63681	BDSC_63681	CREBB (RNAi-2)
BDSC	29603	BDSC_29603	CG11221 (Meng-Po, RNAi-1)
VDRC	100163		CG11221 (Meng-Po, RNAi-2)
MiMIC lines
Line	BDSC	RRID	Gene affected
MI00693	34104	BDSC_34104	Src64B
MI00781	34108	BDSC_34108	CG31145
MI00830	33089	BDSC_33089	Strn-Mlck
MI01791	37926	BDSC_37926	Ask1
MI03286	36229	BDSC_36229	btl
MI03574	37057	BDSC_37057	CG6145
MI03640	37356	BDSC_37356	FER
MI04181	37275	BDSC_37275	Pvr
MI05281	41489	BDSC_41489	Mekk1
MI06226	40801	BDSC_40801	CG34380
MI06674	41454	BDSC_41454	CG11486
MI09597	54501	BDSC_54501	Pkcdelta
MI12160	56728	BDSC_56728	CG4839
MI15239	61003	BDSC_61003	CG10702
MI15179	59605	BDSC_59605	Pi3k68D
MI00347	30964	BDSC_30964	Abl
MI03008	36177	BDSC_36177	CG11221 (Meng-Po)
MI08950	44839	BDSC_44839	Drl-2
MI12124	56850	BDSC_56850	Dyrk2
MI01907	35954	BDSC_35954	Gprk2
MI12076	56396	BDSC_56396	grp
MI03101	36194	BDSC_36194	nmo
MI04252	37625	BDSC_37625	Pask
MI05296	42309	BDSC_42309	Pkc53E
MI09308	52147	BDSC_52147	PKD
MI00494	31028	BDSC_31028	wnd
MI05605	41426	BDSC_41426	wts
other flies
Line	BDSC	RRID	Genotype
P247-GAL4	50742	BDSC_50742	w*; P{w[+m*]=Mef2-GAL4.247}3
OK107-GAL4	854	BDSC_854	w*; P{GawB}OK107 eyOK107/In(4)ciD
tub-GAL80ts	7018	BDSC_7018	w*; sna Sco/CyO; P{w[+mC]=tubP-GAL80ts}7
tub-GAL80ts	7019	BDSC_7019	w*; P{w[+mC]=tubP-GAL80ts}20; TM2/TM6B, Tb[1]
Pka-C1H2	4101	BDSC_4101	Pka-C1H2/CyO
Pka-C1B10	32018	BDSC_32018	Pka-C1B10
UAS-FLP	4540	BDSC_4540	w*; P{w[+mC]=UAS-FLP.D}JD2
UAS-mCD8::GFP	32182	BDSC_32182	w*; P{y[+t7.7] w[+mC]=10XUAS-IVS-mCD8::GFP}attP2
UAS-mCherry	52268	BDSC_52268	y1 w*; wg[Sp-1]/CyO, P{Wee-P.ph0}Bacc[Wee-P20]; P{y[+t7.7] w[+mC]=20XUAS-6XmCherry-HA}attP2
hs-cre,vas-phiC31	60299	BDSC_60299	y1 M{vas-int.Dm}ZH-2A w*, P{y[+mDint2]=Crey}1b
Trojan GAL4 triplet	60310	BDSC_60310	y1 w*; P{lox(Trojan-GAL4)x3}10; Dr1/TM3, Sb1 Ser1
Trojan GAL4 triplet	60311	BDSC_60311	y1 w*; wgSp-1/CyO; P{lox(Trojan-GAL4)x3}11
VK00033	9750	BDSC_9750	y1 w1118; PBac{y[+]-attP-3B}VK00033

## Sheet: Antibodies
Antibodies	RRID
anti-ATG2-CREBB	AB_2569923
anti-Pan-CREBB	AB_2721904
anti-PO4-CREBB	AB_2721903
anti-CREBA	AB_10805295
anti-HA-tag	AB_10063630
anti-His	AB_2721905
anti-actin	AB_300931
anti-GFP-FITC	AB_305635
